# Supplementary material for: Unlocking Overexpressed Membrane Proteins to Guide Breast Cancer Precision Medicine
Source: Cancers (Basel). 2024 Apr 3;16(7):1402. doi: 10.3390/cancers16071402 (PMC11011122; doi:10.3390/cancers16071402)
Supplement: Supplementary file 1 [file cancers-16-01402-s001.zip]

Archive with 2 entries (2 files):
- cancers-2841087-supplementary Table S2.xlsx
- cancers-2841087-supplementary.pdf
